# Supplementary material for: Optimization of Electron Transport Layer Inkjet Printing Towards Fully Solution-Processable OLEDs
Source: Materials (Basel). 2025 Jul 9;18(14):3231. doi: 10.3390/ma18143231 (PMC12300066; doi:10.3390/ma18143231)
Supplement: Supplementary file 1 [file materials-18-03231-s001.zip]

Archive with 1 entries (1 files):
- materials-3722210-supplementary.pdf
